# Supplementary material for: Economic evaluation of physical activity interventions for type 2 diabetes management: a systematic review
Source: Eur J Public Health. 2022 Aug 26;32(Suppl 1):i56–66. doi: 10.1093/eurpub/ckac074 (PMC9421413; doi:10.1093/eurpub/ckac074)
Supplement: ckac074_Supplementary_Data [file ckac074_supplementary_data.zip]

Archive with 3 entries (3 files):
- Supplementary file 1 (2).pdf
- Supplementary file 2 (2).pdf
- Supplementary file 3 (1).pdf
